# Supplementary material for: Whole-brain connections of glutamatergic neurons in the mouse lateral habenula in both sexes
Source: Biol Sex Differ. 2024 Apr 23;15:37. doi: 10.1186/s13293-024-00611-5 (PMC11036720; doi:10.1186/s13293-024-00611-5)
Supplement: Supplementary file 10 — Supplementary Material 10 [file 13293_2024_611_MOESM10_ESM.xlsx]

## Sheet: Fig.1
Data in Fig.1e
Proportion of ipsilateral inputs															Proportion of contralateral inputs
	M#1	M#2	M#3	M#4	M#5	M#6	F#1	F#2	F#3	F#4	F#5	F#6				M#1	M#2	M#3	M#4	M#5	M#6	F#1	F#2	F#3	F#4	F#5	F#6
mPFC	1.57303	0.785855	2.6738	3.0853	1.14358	0.837209	0.852273	4.12088	3.78229	0.840336	1.30233	3.85604			mPFC	0	0	0.534759	0.181488	0	0.27907	0	0	0	0	0.186047	0.128535
NAc	0.224719	0	0.356506	0.544465	0	0.186047	0	0.274725	0.184502	0.186741	0.186047	0.385604			NAc	0	0	0	0	0	0	0	0	0	0	0	0
CPU	0	0.196464	0.891266	0.362976	0.127065	0.744186	0	0	0.461255	0	0.0930233	1.28535			CPU	0	0	0	0	0	0	0	0	0	0	0	0
LS	0	0.196464	0.356506	0.362976	0.127065	0.372093	0.284091	0.549451	0	0.0933707	0.930233	0.514139			LS	0	0	0	0.181488	0	0	0	0	0	0	0.0930233	0.128535
Amyg	0	0	0.178253	0.181488	0.127065	0	0	0.274725	0	0.0933707	0.372093	0.128535			Amyg	0	0	0	0	0	0	0	0	0	0	0	0.128535
MS	0.224719	0	0	0	0.762389	1.30233	0.568182	0.549451	0.369004	0.840336	1.76744	0.128535			MS	0	0	0	0	0	0	0	0	0	0	0	0
VP	6.96629	4.12574	1.24777	2.72232	5.20966	5.76744	6.25	3.02198	5.35055	4.7619	5.2093	3.3419			VP	0.224719	1.57171	0	0.725953	0.508259	1.11628	1.13636	0.549451	1.01476	0.933707	0.744186	0.385604
DBN	3.37079	2.55403	0.178253	0.544465	1.52478	5.30233	3.97727	3.57143	10.7934	3.64146	3.44186	0.514139			DBN	0.449438	0.196464	0	0	0.25413	0.651163	1.42045	0.274725	0.553506	0.373483	0.0930233	0
BNST	0.449438	0.392927	0.713012	0.907441	2.1601	0.372093	0.852273	2.1978	0.461255	0.933707	0.27907	0.899743			BNST	0	0	0	0	0	0	0	0	0	0	0	0
EPN	5.39326	27.5049	5.7041	12.5227	12.0712	14.6977	6.53409	10.989	17.0664	7.84314	12	14.653			EPN	0	0.392927	0.356506	0.181488	0	0.651163	0	0.549451	0.645756	0.186741	0.651163	0
GP	0	0	0.356506	0	0	0.27907	0	0	0.0922509	0.186741	0.372093	0.642674			GP	0	0	0	0	0	0	0	0	0	0	0	0
GENv	4.49438	0.392927	4.45633	1.08893	1.01652	0.930233	1.13636	0.549451	0.830258	1.68067	0.186047	0.899743			GENv	0.674157	0	0.356506	0	0	0.0930233	0	0	0	0.0933707	0	0.128535
LPO	6.06742	4.71513	6.95187	6.1706	7.87802	5.76744	9.375	5.21978	5.62731	8.49673	4.93023	1.92802			LPO	0.449438	0.785855	0.178253	0.362976	0.889454	0.372093	1.70455	0.824176	0.184502	1.12045	1.39535	0.514139
mPOA	0.224719	0.392927	0.713012	0.725953	0.127065	0.651163	0.568182	1.37363	0.738007	0.933707	0.744186	0.385604			mPOA	0	0	0	0	0	0.186047	0	0	0	0.186741	0.186047	0
AHN	0.449438	1.37525	1.06952	0.181488	1.01652	0.651163	1.70455	0.549451	0.184502	1.77404	0.55814	0.128535			AHN	0	0	0.356506	0.362976	0.127065	0	0.284091	0	0	0.0933707	0	0
LHA	23.1461	26.5226	17.4688	21.4156	39.263	26.2326	29.2614	30.7692	14.5756	29.6919	32	14.5244			LHA	4.04494	4.51866	4.81283	2.35935	1.90597	3.62791	0	3.2967	1.10701	4.01494	3.34884	2.31362
ZI	3.14607	1.76817	8.7344	5.26316	1.65184	1.2093	1.70455	1.0989	1.38376	2.42764	1.5814	5.52699			ZI	0	0	0.891266	0.544465	0.127065	0	0	0	0	0	0.0930233	0.514139
Arc	0	0	0.356506	0.181488	0.25413	0.465116	0.568182	0	0.276753	0.186741	0.27907	0			Arc	0	0.196464	0.178253	0.181488	0.127065	0	0	0.274725	0.0922509	0.280112	0	0
PeF	0.674157	0	0.356506	0.181488	0.127065	0.465116	1.13636	1.64835	0.0922509	0.840336	0.0930233	0			PeF	0	0	0	0	0	0	0	0	0	0	0.27907	0
PH	2.02247	0.196464	1.96078	2.72232	1.39771	0.651163	0.568182	1.92308	0.830258	1.40056	1.48837	1.41388			PH	0.674157	0	0.178253	0	0.127065	0.0930233	0	0	0	0.466853	0.186047	0.257069
SUM	0.898876	0.196464	0.178253	1.08893	0.381194	0.837209	1.42045	0.274725	0.553506	0.933707	0.372093	0.128535			SUM	0	0.196464	0.178253	0	0	0	0.284091	0	0	0	0	0
SNc	1.34831	0.196464	0.356506	0.725953	0	0.744186	0.284091	0.549451	0.184502	0.373483	0.372093	0.257069			SNc	0	0	0	0	0	0	0	0	0	0	0	0
VTA	3.59551	7.07269	0.178253	2.90381	3.55781	4.27907	0.568182	7.69231	12.5461	1.86741	5.76744	2.57069			VTA	0	0	0	0.181488	0.25413	0.0930233	0	0	0	0	1.11628	0
MRN	0.449438	0.785855	0.356506	1.81488	0.762389	0.465116	0.568182	0.824176	1.19926	0.186741	1.11628	3.08483			MRN	0	0	0	0.544465	0	0	0	0	0.276753	0.0933707	0.0930233	0
SC	5.39326	0.196464	8.02139	3.44828	2.28717	1.5814	1.98864	1.37363	3.69004	2.42764	2.69767	9.2545			SC	0.898876	0	0.356506	0.544465	0.381194	0	0	0.274725	0.461255	0	0.186047	0.899743
PAG	5.61798	0.982318	5.52585	4.71869	1.27065	1.39535	1.70455	1.37363	0.830258	3.26797	0.744186	4.37018			PAG	0	0	0.356506	0.544465	0.127065	0	0	0.274725	0.369004	0.0933707	0.0930233	0
DRN	2.69663	2.35756	1.06952	1.27042	0.889454	2.69767	0.568182	1.64835	2.39852	2.98786	0.55814	1.15681			DRN	0.224719	0	0.534759	0.362976	0.127065	0.55814	0	0	0	0	0.0930233	0.128535
PnO	1.1236	0.392927	0.178253	1.08893	0.25413	0.372093	0	0	0.369004	0.466853	0.744186	4.11311			PnO	0.224719	0	0.713012	0.544465	0	0.0930233	0	0	0	0.373483	0	0.385604
P/MnR	1.1236	0.785855	0.356506	0.544465	1.14358	1.67442	1.42045	1.64835	1.01476	1.21382	1.48837	0.514139			P/MnR	0	0.196464	0	0	0.127065	1.48837	0	0	0	0	0.27907	0.257069
RtTg	0.898876	0.392927	0.178253	0.362976	0.127065	0.186047	1.13636	0.824176	0.0922509	0.186741	0.465116	0.385604			RtTg	0	0	0	0.544465	0	0	0	0	0	0.186741	0	0.642674
LDTg	1.34831	0.982318	2.13904	0.725953	0.635324	1.39535	1.42045	0.824176	0.830258	1.5873	1.39535	0.514139			LDTg	0	0.196464	0.534759	0.362976	0	0.372093	0	0	0	0	0.0930233	0
RIP	0	0	0.356506	0.181488	0	0.27907	0.568182	0	0.645756	0.280112	0.0930233	0.385604			RIP	0	0	0	0	0	0	0	0	0	0	0	0
Lat	0	0	0	0.181488	0	0	0.284091	0	0.0922509	0	0.0930233	0.385604			Lat	0	0	0	0	0	0	0	0	0	0	0	0

## Sheet: Fig.2
Data in Fig.2e
Normalized density of ipsilateral outputs																	Normalized density of contralateral outputs
	M#1	M#2	M#3	M#4	M#5	M#6	F#1	F#2	F#3	F#4	F#5	F#6						M#1	M#2	M#3	M#4	M#5	M#6	F#1	F#2	F#3	F#4	F#5	F#6
mpfc	0.007674	0.001845	0.626712	1.13497	0.262747	1.00649	1.09074	0.167828	1.03498	0.203689	0.031117	0.675782					mpfc	0	0	0	0	0	0	0	0	0	0	0	0
cpu	0.070777	0.805634	3.76394	0.984498	3.82638	2.50533	2.5764	0.274102	0.416562	0.563854	0.024535	4.15446					cpu	0	0	0	0	0	0	0	0	0	0	0	0
vp	0.005605	0.010709	0.164086	0.038324	0.655835	0.307282	0.025676	0.023478	0.0109387	0.043376	0.006964	0.025446					vp	0	0	0.006276	0	0.04279	0	0.001772	0	0	0	0	0.000336
re	0.014089	1.65351	1.14042	0.14886	0.412623	0.441425	0.452243	1.19583	0.00991201	1.62604	0.019108	1.98431					re	0.003477	0.470836	0.381613	0.101174	0.160977	0.250594	0.30118	0.228764	0.006805	0.192944	0.010516	0.530623
GENv	0.038223	7.71855	5.40027	0.242912	0.140197	0.511647	0.569743	5.93906	0.311543	9.28279	0.333775	2.41483					GENv	0	0.014716	0	0	0	0	0.010267	0	0	0.000167	0	0.014253
atn	0.005098	1.4494	2.79897	0.309846	0.588935	0.435182	0.319033	0.743715	0.0250395	2.3219	0.040769	0.219755					atn	0	0.030272	0.008021	0.077994	0	0.100173	0.057334	0.025795	0.00279	0	0.00791	0.009
ILM	0.006271	1.65299	0.324443	0.077769	0.3	0.453765	0.469418	0.126809	0.0787705	0.003163	0.066778	0.097212					ILM	0.020316	0.064888	0	0.027613	0	0.003074	0	0.122366	0.00471	0.019276	0.04725	0.049524
MD	7.67862	1.69859	8.34317	20.3348	1.89342	5.85097	20.1824	2.96213	12.4783	1.35545	10.9064	12.7013					MD	0.241493	0	0.128189	2.08883	0	0.228405	0.016714	0.87097	0.842856	0.023576	1.42217	0.578001
lpo	0.099693	0.111744	0.183117	0.075962	2.66632	0.180907	0.093974	0.097146	0.186293	0.1674	0.073287	0.322404					lpo	0.001747	0	0	0.013556	0.495905	0.02576	0	0.021475	0.026665	0	0.009266	0.043528
ahn	0.03079	0.566872	0.452584	0.002436	0.244758	0.098576	0.171302	0.715983	0.0233852	0.85227	0.01	0.636615					ahn	0	0.003102	0.00708	0	0	0.015139	0.049482	0.005523	0.003643	0.071228	0	0.005536
lha	0.749301	1.13313	1.55709	2.0177	1.32619	1.80543	2.01457	1.62245	0.754803	1.32668	1.05398	1.54971					lha	0.460774	0.325381	1.23316	0.923773	0.047389	1.28329	0.420874	0.693416	0.502124	0.448453	0.539887	0.73263
zi	0.078562	11.4064	6.95224	0.607019	0.600654	1.89914	1.30221	5.86698	0.0955278	13.7848	0.060022	1.55885					zi	0	0.041719	1.00288	0	0	0.027316	0.080746	0.00675	0.002998	0.022813	0	0.048474
ph	0.031608	1.46154	0.421645	0.009955	0.497471	0.309333	0.520855	0.397674	0.727067	1.52233	0.001059	0.402514					ph	0	0.033875	0.017574	0	0.011749	0.031144	0.101916	0.118913	0.21541	0	0	0.014786
rm/sum	0.732831	0.578969	0.76816	0.594051	2.64576	0.703704	0.331166	0.932883	0.415876	0.211511	1.50349	0.420208					rm/sum	0.431647	0.227656	0.56255	0.409755	0.941451	0.423812	0.122982	0.187393	0.364891	0.498745	0.614052	0.073659
snc	0.605451	0.686611	0.758367	1.14886	4.28505	1.38877	1.29708	1.24823	1.23276	1.23078	0.258012	1.11272					snc	0.025102	0.050248	0.018256	0.121847	0.484804	0.136455	0.010034	0.180942	0.052186	0.097156	0.048184	0.129039
vta	16.8423	3.03078	12.1692	6.63733	10.5176	5.42249	11.3837	5.85006	15.5423	6.77037	10.8998	12.8072					vta	1.02553	0.49949	0.434588	1.07085	0.92205	0.63828	0.633612	1.34196	0.878373	0.446135	0.601215	0.347775
ipn	2.1478	0.731954	0.198413	0.114754	0.688763	0.710638	0.503079	0.683504	0.477023	3.3342	4.62508	0.361953					ipn	1.90928	0.602557	0.117158	0.241466	0.64089	0.591688	0.281186	0.539111	0.125636	0.48396	4.59877	0.074753
sc	0.053054	2.79556	1.78419	0.468681	2.66325	1.43974	0.795961	1.11696	0.076205	1.07807	0.025071	0.515437					sc	0.001215	0.077725	0.009067	0.06842	0.237071	0.164894	0.061482	0.205869	0.00498	0.027349	0	0
pag	0.04133	1.95189	0.452596	0.335504	4.04595	0.753187	0.382967	0.583773	0.0264564	0.365182	0.036198	0.29261					pag	0.007748	0.20316	0.014578	0.21042	0.291881	0.317229	0.06465	0.076846	0.024875	0.076529	0.00375	0
drn	1.16618	0.586024	0.602655	1.33395	3.2213	1.34355	1.01597	1.0371	0.877889	0.320397	1.19766	0.701386					drn	0.679287	0.312614	0.534963	0.822258	1.35786	0.704342	0.334843	0.564143	0.543555	0.499744	0.577903	0.502225
MRN	1.53437	9.13301	1.67688	1.36478	1.59848	1.63322	1.59801	1.25307	0.482817	1.61649	0.137711	1.48348					MRN	0.378442	0.385009	0	0.364388	0.13951	0.012705	0	0.51225	0.225949	0	0.030462	0
cli	0.369921	0.296749	0.792452	0.718935	0.404831	0.487041	0.389337	0.52493	0.914244	0.1942	0.750696	0.588543					cli	0.076535	0.209369	0.16639	0.153707	0.309726	0.105193	0.070241	0.07488	0.212221	0.177564	0.122033	0.106244
crmtg	26.3071	20.0858	27.8119	30.4447	16.1532	34.6882	22.6298	30.2367	31.2008	18.9097	24.0181	24.8593					crmtg	2.21215	0.904642	1.31109	3.16805	4.73194	1.6718	1.24357	1.06223	1.83598	2.32356	2.33093	0.950977
ppn	0.15916	0.044608	0.265455	0.381216	0.154134	0.398137	0.433316	1.09057	0.377262	0.037733	0.792849	0.35656					ppn	0	0	0.004345	0.258017	0	0.109597	0.002429	0.099363	0.089958	0.380947	0.220163	0.058707
pno	0.146737	5.44691	1.68531	0.20538	1.33549	1.90918	0.719135	1.52612	0.0573078	5.08563	0.094724	1.22868					pno	0	0.142492	0	0	0	0.119781	0	0.018297	0	0	0.036205	0
pmnr	11.2598	5.31111	4.59605	5.22364	10.4458	8.42759	6.59932	8.26979	9.49803	6.39094	17.906	16.6293					pmnr	4.12819	1.78271	1.46627	1.77084	7.25169	3.11075	2.25793	1.6843	2.91841	3.8605	9.06097	2.52592
rttg	0.505732	3.16461	1.86263	1.54588	2.78609	1.50046	1.62351	1.30079	0.715539	4.38713	0.686094	1.98304					rttg	0.102835	0.029585	0.059096	0.435211	1.69154	0.241285	0.082734	0.085102	0.212913	0.068218	0.206937	0.110218
ldtg	0.387699	0.60629	0.178793	0.298892	1.08993	0.815425	0.529407	0.282939	0.0730052	0.170351	0.761731	0.24365					ldtg	0.213065	0.206737	0.099451	0.080691	0.180354	0.358201	0.041795	0.14668	0.046232	0.223319	0.296589	0.048053
pcg	0.800068	1.44407	0.670741	1.28668	1.23063	2.20501	0.196189	2.28577	0.35752	0.804533	0.614848	0.240475					pcg	0.382537	0.563255	0.243171	0.745281	0.565883	1.15652	0.10905	0.162643	0.216978	1.13677	0.707855	0.082329
fiber	14.9717	0.740951	1.26147	3.24971	2.75543	2.96795	7.61181	6.61275	10.2248	1.09322	1.67722	2.78382					fiber	0.209764	0	0	0	0	0	0	0.160622	0	0	0	0
